# Supplementary material for: Glucosinolate–Myrosinase Formulations for Adult Obesity: Towards Next Generation of Bioactive Therapies
Source: Foods. 2025 Dec 19;15(1):13. doi: 10.3390/foods15010013 (PMC12785495; doi:10.3390/foods15010013)
Supplement: Supplementary file 1 [file foods-15-00013-s001.zip]

Archive with 1 entries (1 files):
- foods-3974283-supplementary.pdf
